# Supplementary material for: Characterization of Exterior Parts for 3D-Printed Humanoid Robot Arm with Various Patterns and Thicknesses
Source: Polymers (Basel). 2024 Apr 4;16(7):988. doi: 10.3390/polym16070988 (PMC11013340; doi:10.3390/polym16070988)
Supplement: Supplementary file 1 [file polymers-16-00988-s001.zip]

Archive with 1 entries (1 files):
- polymers-2911616-supplementary.pdf
